# Supplementary material for: Presence of Rickettsia Species in Ticks Collected from Companion Animals in Northeastern Georgia, United States
Source: Vet Sci. 2021 Feb 26;8(3):37. doi: 10.3390/vetsci8030037 (PMC7996843; doi:10.3390/vetsci8030037)
Supplement: Supplementary file 1 [file vetsci-08-00037-s001.zip]

Archive with 5 entries (4 files):
- vetsci-1113317- Supp/
- vetsci-1113317- Supp/Supplemental Data S3.docx
- vetsci-1113317- Supp/Supplemental Figure S1.pptx
- vetsci-1113317- Supp/Supplemental Table 1.xlsx
- vetsci-1113317- Supp/Supplemental Table 2 .xlsx
